# Supplementary material for: From pathways to prediction: a comparative machine learning framework for prostate cancer survival
Source: Bioinform Adv. 2026 Mar 28;6(1):vbag093. doi: 10.1093/bioadv/vbag093 (PMC13091648; doi:10.1093/bioadv/vbag093)
Supplement: vbag093_Supplementary_Data [file vbag093_supplementary_data.xlsx]

## Sheet: Sheet1
STROBE section	Item	Recommendation (short)	Where in manuscript (section/figure)
Title and abstract	1a	Indicate study design in title/abstract	Title; Abstract (Study design stated as retrospective observational cohort study)
Title and abstract	1b	Informative, balanced abstract	Abstract (Background, Methods, Results, Conclusions)
Background/rationale	2	Scientific background and rationale	Introduction, paragraphs 1–4
Objectives	3	Specific objectives / hypotheses	Introduction, final paragraph (study objectives and hypothesis)
Study design	4	Key elements of study design early	Methods 2.1 (Patient Cohort and Data Acquisition)
Setting	5	Setting, locations, dates	Methods 2.1 (Setting, data source, dates of access and follow-up)
Participants	6a	Eligibility, sources, selection	Methods 2.1 (Eligibility criteria and cohort definition)
Participants	6b	Matching criteria (if matched)	Methods 2.1 (No matching performed)
Variables	7	Define outcomes, exposures, predictors, confounders	Methods 2.6 (Outcome, exposures, covariates defined)
Data sources/measurement	8	Data sources and assessment methods	Methods 2.1–2.2 (Data sources and measurement consistency)
Bias	9	Efforts to address bias	Methods 2.1 and 2.6 (Bias mitigation and multivariable adjustment)
Study size	10	Explain how study size was arrived at	Methods 2.1 (Study size based on available cohort, n=2231)
Quantitative variables	11	Handling of quantitative variables	Methods 2.3 (Handling and categorization of quantitative variables)
Statistical methods	12a	All statistical methods; confounding control	Methods 2.6 (Statistical methods)
Statistical methods	12b	Subgroups/interactions	Methods 2.6 (Subgroup and interaction analyses)
Statistical methods	12c	Missing data	Methods 2.6 (Handling of missing data)
Statistical methods	12d	Sampling strategy/stratification	Methods 2.6 (Censoring and follow-up handling)
Statistical methods	12e	Sensitivity analyses	Methods 2.6 (Sensitivity analyses: bootstrap, train–test split)
Participants	13a	Numbers at each stage	Results 3.1 (Cohort flow and numbers analyzed)
Participants	13b	Reasons for non‑participation	Results 3.1 (Baseline characteristics and missing data)
Participants	13c	Flow diagram	Results 3.1 (Median follow-up time)
Descriptive data	14a	Participant characteristics	Results 3.7 (Outcome events and survival estimates)
Descriptive data	14b	Number with missing data	Results 3.7 (Univariable and multivariable Cox regression)
Descriptive data	14c	Follow‑up time (cohort only)	Results 3.5 (Risk score category boundaries)
Outcome data	15	Numbers of outcome events	Results 3.7 (Absolute survival differences)
Main results	16a	Unadjusted & adjusted estimates with precision	Results 3.5–3.8 (Additional analyses: ML, SHAP, ROC)
Main results	16b	Category boundaries for categorized variables	Discussion (Opening paragraph)
Main results	16c	Translate to absolute risk (if relevant)	Discussion (Limitations paragraph)
Other analyses	17	Subgroups/interactions/sensitivity	Discussion (Interpretation and comparison with literature)
Key results	18	Summarise key results vs objectives	Discussion (Generalisability and external validation)
Limitations	19	Limitations, bias magnitude/direction	Declarations (Funding statement)
Interpretation	20	Cautious overall interpretation	Not applicable.
Generalisability	21	External validity	Not applicable.
Funding	22	Sources/role of funders	No specific funding was received for this work.
Ethics	-	Ethics approval/consent	Not applicable.
Data availability	-	Data & materials availability	All datasets analyzed in this study are publicly accessible from cBioPortal.
